# Supplementary material for: Response of Soil Quality and Microbial Community to In Situ Return of Vegetable Residues over Three Consecutive Cropping Seasons
Source: Plants (Basel). 2026 Apr 2;15(7):1091. doi: 10.3390/plants15071091 (PMC13074782; doi:10.3390/plants15071091)
Supplement: Supplementary file 1 [file plants-15-01091-s001.zip]

Archive with 1 entries (1 files):
- plants-4097748-supplementary.pdf
